# Supplementary material for: Efficacy, safety, and tolerability of soticlestat (TAK-935) as adjunctive therapy in pediatric patients with dravet syndrome and Lennox–Gastaut syndrome: a meta-analysis of 3 randomized controlled trials
Source: Front Pharmacol. 2025 Apr 23;16:1586098. doi: 10.3389/fphar.2025.1586098 (PMC12055774; doi:10.3389/fphar.2025.1586098)
Supplement: Supplementary file 1 [file DataSheet1.zip]

Archive with 3 entries (3 files):
- Supplementary Figure S1.tiff
- Supplementary Figure S2-A.tif
- Supplementary Figure S2-B.tiff
